# Supplementary material for: Hepatic Expression of the Na+-Taurocholate Cotransporting Polypeptide Is Independent from Genetic Variation
Source: Int J Mol Sci. 2022 Jul 5;23(13):7468. doi: 10.3390/ijms23137468 (PMC9267852; doi:10.3390/ijms23137468)
Supplement: Supplementary file 1 [file ijms-23-07468-s001.zip]

Archive with 1 entries (1 files):
- ijms-1789068-supplementary.pdf
